# Supplementary material for: MRI Detection of Hepatic N-Acetylcysteine Uptake in Mice
Source: Biomedicines. 2022 Aug 31;10(9):2138. doi: 10.3390/biomedicines10092138 (PMC9495914; doi:10.3390/biomedicines10092138)
Supplement: Supplementary file 1 [file biomedicines-10-02138-s001.zip]

Archive with 1 entries (1 files):
- biomedicines-1819277-supplementary.pdf
